# Supplementary material for: Genomic Epidemiology of the SARS-CoV-2 Epidemic in Cyprus from November 2020 to October 2021: The Passage of Waves of Alpha and Delta Variants of Concern
Source: Viruses. 2022 Dec 30;15(1):108. doi: 10.3390/v15010108 (PMC9862594; doi:10.3390/v15010108)
Supplement: Supplementary file 1 [file viruses-15-00108-s001.zip]

Archive with 1 entries (1 files):
- viruses-2120792-SI.pdf
